# Supplementary material for: Selection for Cheaper Amino Acids Drives Nucleotide Usage at the Start of Translation in Eukaryotic Genes
Source: Genomics Proteomics Bioinformatics. 2021 Mar 17;19(6):949–57. doi: 10.1016/j.gpb.2021.03.002 (PMC9403032; doi:10.1016/j.gpb.2021.03.002)
Supplement: Supplementary Table S1 — Costs of de novo amino acid and nucleotide synthesis [file mmc8.xlsx]

## Sheet: Table S1.cost of aa synthesis
Table S1 Costs of de novo amino acid and nucleotide synthesis
Amino acid	One letter Symbol	Energetic cost (Total, ∼P)
Alanine	A	11.7
Glycine	G	11.7
Serine	S	11.7
Aspartic acid	D	12.7
Asparagine	N	14.7
Glutamic acid	E	15.3
Glutamine	Q	16.3
Threonine	T	18.7
Proline	P	20.3
Valine	V	23.3
Cysteine	C	24.7
Arginine	R	27.3
Leucine	L	27.3
Lysine	K	30.3
Isoleucine	I	32.3
Methionine	M	34.3
Histidine	H	38.3
Tyrosine	Y	50
Phenylalanine	F	52
Tryptophan	W	74.3
Ref: PMID 11904428.
