# Supplementary material for: Selection for Cheaper Amino Acids Drives Nucleotide Usage at the Start of Translation in Eukaryotic Genes
Source: Genomics Proteomics Bioinformatics. 2021 Mar 17;19(6):949–57. doi: 10.1016/j.gpb.2021.03.002 (PMC9403032; doi:10.1016/j.gpb.2021.03.002)
Supplement: Supplementary Table S2 — Eukaryotic genomes used in this study [file mmc9.xlsx]

## Sheet: Table S2
Table S2 Eukaryotic genomes used in this study
Genome	GC1	GC2	GC4	GCcoding	genomicGC	tax_group
schizosaccharomyces_octosporus	45.2254	35.1249	30.3601	40.7311	37.5478	fungi
heliconius_melpomene	46.1638	37.3964	40.63	43.1118	32.8353	metazoa
guillardia_theta	50.0091	66.8077	59.984	54.8795	53.105	protists
beta_vulgaris	47.2011	40.0289	32.1355	43.2392	36.137	plants
neosartorya_fischeri	51.6803	60.1269	58.249	54.2438	49.4329	fungi
caenorhabditis_japonica	47.2736	48.9292	48.9219	47.6626	39.2205	metazoa
drosophila_yakuba	48.8673	64.4491	65.8649	54.3562	42.2816	metazoa
fusarium_graminearum	50.9203	58.3657	47.2911	51.5472	48.1961	fungi
lingula_anatina	47.2318	46.6753	43.5025	46.3165	36.4166	metazoa
fusarium_pseudograminearum	51.0367	59.202	47.8087	51.8555	47.774	fungi
aspergillus_fumigatus	51.7019	59.6467	57.7917	54.0913	49.7714	fungi
megaselia_scalaris	43.3038	33.0444	27.2523	38.6238	33.5437	metazoa
oryza_longistaminata	49.7814	55.5431	52.8001	51.1557	41.5801	plants
selaginella_moellendorffii	50.2459	59.6092	56.4364	52.9321	45.2256	plants
oryza_brachyantha	51.5262	57.4341	56.6893	53.27	40.4941	plants
schizosaccharomyces_japonicus	47.3815	46.1136	39.4382	45.5933	43.7896	fungi
atta_cephalotes	45.0835	38.2655	42.2216	42.9697	32.5735	metazoa
schizosaccharomyces_cryophilus	45.2219	35.2126	30.4345	40.763	37.6688	fungi
pythium_iwayamai	51.1767	78.3588	76.3378	60.2292	55.0531	protists
nematostella_vectensis	47.1027	50.7072	45.6722	47.4228	40.6351	metazoa
rhodnius_prolixus	44.7994	30.9975	30.6675	39.5306	33.9479	metazoa
hyaloperonospora_arabidopsidis	50.9073	59.6186	56.6726	53.2807	47.218	protists
prunus_persica	47.1084	43.6727	37.0485	44.6169	37.5096	plants
phaeodactylum_tricornutum	51.0816	50.3836	53.2111	51.0551	48.7642	protists
phaeosphaeria_nodorum	51.6484	63.4836	57.7908	54.6747	50.3954	fungi
apis_mellifera	44.3537	29.6559	34.7036	39.5272	32.6962	metazoa
oryza_barthii	51.9904	58.4584	58.7497	54.1172	42.0967	plants
solanum_lycopersicum	46.1272	37.927	29.3088	41.6948	34.0522	plants
drosophila_melanogaster	48.5206	62.3801	63.5415	53.34	42.0062	metazoa
drosophila_sechellia	48.7586	64.3995	65.4995	54.2161	42.0913	metazoa
zea_mays	52.291	59.8732	59.4855	54.6879	46.8663	plants
oryza_nivara	52.9417	59.7448	61.4391	55.436	42.4013	plants
emiliania_huxleyi	61.0626	85.2042	84.2343	69.2926	65.673	protists
leersia_perrieri	51.6917	57.422	57.6631	53.5459	42.6278	plants
colletotrichum_gloeosporioides	51.7228	67.9995	63.2091	56.4357	53.5793	fungi
colletotrichum_orbiculare	52.9413	71.5892	70.7459	59.1559	37.5687	fungi
strongylocentrotus_purpuratus	47.9705	50.6741	44.4508	47.9594	37.0124	metazoa
puccinia_graminisug99	49.4949	48.6929	50.5206	49.6291	43.546	fungi
acyrthosiphon_pisum	43.0374	32.708	36.3815	39.5146	29.764	metazoa
neurospora_crassa	52.5737	63.2543	62.0416	56.0255	48.2525	fungi
medicago_truncatula	45.1882	36.7564	28.9522	40.8289	33.1386	plants
phytophthora_parasitica	50.4957	61.8079	54.9572	53.223	49.6033	protists
colletotrichum_higginsianum	52.7344	72.8378	71.7459	59.4744	55.0963	fungi
ostreococcus_lucimarinus	54.1503	61.6798	75.4089	59.138	60.4373	plants
amphimedon_queenslandica	45.7306	38.1626	29.4225	41.4272	35.8246	metazoa
caenorhabditis_briggsae	45.8124	43.2364	38.9081	44.1886	37.3549	metazoa
cryptococcus_neoformans	52.175	51.239	47.905	51.2676	48.5439	fungi
onchocerca_volvulus	44.1456	30.1077	28.2771	38.6915	29.191	metazoa
phytophthora_ramorum	51.6811	72.6321	68.0983	58.1352	53.859	protists
strigamia_maritima	44.7143	35.8602	41.6976	42.1349	35.6499	metazoa
verticillium_dahliae	53.7157	71.6717	69.4612	59.3999	55.7869	fungi
stegodyphus_mimosarum	45.589	32.755	28.7842	40.2027	33.6248	metazoa
phytophthora_kernoviae	49.9348	66.9832	60.6784	54.7036	49.6514	protists
magnaporthe_poae	54.6513	75.3904	74.6266	61.7088	56.995	fungi
brugia_malayi	44.9049	31.0849	27.3617	39.2115	29.5865	metazoa
botrytis_cinerea	49.6672	41.4794	38.7584	46.2837	41.9972	fungi
mnemiopsis_leidyi	45.4534	50.1123	42.2424	45.7308	38.864	metazoa
lucilia_cuprina	44.7778	27.3536	33.8979	39.227	29.2333	metazoa
gaeumannomyces_graminis	55.6188	76.6585	76.812	62.9264	56.7908	fungi
anopheles_darlingi	49.5887	62.9108	63.5003	54.3248	48.3046	metazoa
populus_trichocarpa	47.1051	41.3353	32.8455	43.535	33.6482	plants
entamoeba_histolytica	37.801	12.3254	7.58403	28.0897	24.2945	protists
drosophila_erecta	48.9332	65.1565	66.5464	54.6497	42.2655	metazoa
schistosoma_mansoni	43.2403	24.0651	20.934	35.7814	35.2081	metazoa
drosophila_simulans	48.6761	64.4568	65.8306	54.229	42.4841	metazoa
oryza_glumaepatula	52.9198	59.841	61.4337	55.4391	42.44	plants
aspergillus_flavus	51.0636	56.1853	53.188	52.2499	48.303	fungi
bombyx_mori	47.4235	47.9025	51.2487	47.7939	37.6747	metazoa
phytophthora_sojae	51.9177	73.1223	69.1366	58.5804	54.6069	protists
zootermopsis_nevadensis	47.5086	46.5195	38.2948	45.6386	38.1777	metazoa
oryza_glaberrima	52.5056	58.9831	60.4556	54.8348	42.8455	plants
oryza_indica	52.6297	60.1978	62.402	55.4938	43.4975	plants
glycine_max	46.8789	42.234	35.4131	43.9202	34.7538	plants
verticillium_dahliaejr2	53.8738	71.0146	68.7468	59.2748	53.8859	fungi
vitis_vinifera	47.5691	44.3765	37.6111	45.1386	34.5477	plants
trifolium_pratense	45.1015	35.4968	27.3115	40.2742	32.3786	plants
caenorhabditis_brenneri	45.9181	42.7061	38.077	44.037	38.6319	metazoa
caenorhabditis_elegans	45.4976	40.7481	35.0617	42.7928	35.4397	metazoa
pediculus_humanus	42.3646	23.4177	33.639	36.6328	27.4687	metazoa
fusarium_fujikuroi	51.0016	57.9591	47.8845	51.6323	47.4728	fungi
melitaea_cinxia	44.7195	37.4861	37.6131	41.8193	32.5667	metazoa
aedes_aegypti	46.5698	56.0988	56.8347	49.9199	38.2683	metazoa
danaus_plexippus	47.1437	45.6707	47.9662	46.6111	31.649	metazoa
strongyloides_ratti	38.1083	11.1189	7.95285	28.0071	21.4273	metazoa
aspergillus_terreus	52.1502	64.3254	66.097	56.6859	52.8978	fungi
albugo_laibachii	46.756	44.2195	44.3558	45.7832	44.3479	protists
sarcoptes_scabiei	41.2815	29.3249	31.9889	37.6217	33.2617	metazoa
drosophila_ananassae	48.9199	65.6623	66.5468	54.7272	41.9651	metazoa
capitella_teleta	47.3807	52.7011	50.5799	48.8153	40.3581	metazoa
fusarium_solani	51.5433	64.5649	55.8761	54.497	50.7861	fungi
plasmodium_vivax	42.0142	51.927	61.6645	46.3584	42.2793	protists
giardia_lamblia	48.2144	55.5675	47.37	49.1153	49.2516	protists
belgica_antarctica	44.4295	55.0176	50.1879	47.3769	38.8752	metazoa
oryza_punctata	52.1764	59.101	59.5937	54.4993	42.8263	plants
ixodes_scapularis	51.5696	71.6484	70.5401	58.4012	45.216	metazoa
plasmodium_chabaudi	30.5559	16.7221	18.8799	25.5157	23.6262	protists
trypanosoma_brucei	51.4995	52.4894	48.8609	50.9235	46.4851	protists
pythium_vexans	52.8386	78.9862	76.3621	61.4818	58.9196	protists
triticum_aestivum	52.0972	61.4638	62.3813	55.3635	46.1825	plants
arabidopsis_lyrata	47.0374	42.9798	35.5032	44.3382	36.0858	plants
brassica_rapa	47.9217	47.7422	39.0361	46.399	35.2598	plants
tetrahymena_thermophila	33.896	24.0938	15.5894	29.2363	22.3162	protists
oryza_meridionalis	53.0196	59.9922	61.7094	55.5791	42.8402	plants
bombus_impatiens	45.1889	34.1373	36.0299	41.2614	37.7486	metazoa
dictyostelium_discoideum	36.1539	12.2377	10.5515	27.4419	22.4324	protists
setaria_italica	52.2807	60.2705	60.7948	54.9823	46.1445	plants
puccinia_graminis	49.5397	48.7826	50.9094	49.7657	43.3486	fungi
aspergillus_oryzae	50.9747	56.1027	53.0625	52.1527	48.2592	fungi
thelohanellus_kitauei	40.5911	36.4647	37.7978	39.0797	31.2309	metazoa
aspergillus_niger	51.7239	58.8723	57.1555	53.8369	50.3734	fungi
aspergillus_fumigatusa1163	51.6766	59.4825	57.6558	54.0222	49.5462	fungi
magnaporthe_oryzae	53.2919	67.941	65.2596	57.8035	51.6077	fungi
colletotrichum_graminicola	52.7085	70.7562	68.4484	58.4707	49.1094	fungi
brassica_napus	47.6315	47.2614	38.8534	46.0848	36.1048	plants
aegilops_tauschii	50.7207	58.9589	57.8725	53.2495	45.9447	plants
amborella_trichopoda	48.5202	44.3793	38.9643	45.9614	37.4721	plants
puccinia_triticina	51.2031	55.1968	58.1861	53.2175	46.3447	fungi
caenorhabditis_remanei	45.0103	41.2864	37.9921	43.1241	37.9743	metazoa
trichoplax_adhaerens	42.8155	29.5368	28.5968	37.7646	32.7441	metazoa
physcomitrella_patens	50.3272	51.0782	45.2304	49.4284	33.5964	plants
leishmania_major	56.3831	77.0683	72.0938	62.5545	59.7197	protists
dendroctonus_ponderosae	45.497	46.5722	50.6149	46.1952	35.9095	metazoa
dothistroma_septosporum	52.0831	62.7481	56.5942	54.7285	53.0884	fungi
pyrenophora_triticirepentis	51.58	61.3295	54.4924	53.6785	50.9792	fungi
drosophila_pseudoobscura	49.4391	67.2464	69.811	55.847	45.2004	metazoa
microbotryum_violaceum	53.7709	61.0769	65.8825	57.342	55.4337	fungi
lottia_gigantea	43.266	27.4108	26.5009	37.2861	33.279	metazoa
drosophila_persimilis	49.3227	66.758	69.3105	55.5954	44.9424	metazoa
pyrenophora_teres	51.578	61.427	54.8776	53.7391	50.9114	fungi
brassica_oleracea	47.7265	47.0738	39.1814	46.1641	36.0995	plants
toxoplasma_gondii	57.0434	61.4145	59.4042	58.1458	52.2781	protists
sclerotinia_sclerotiorum	49.5583	40.5188	37.9972	45.9	41.8591	fungi
blumeria_graminis	47.7453	41.238	37.6583	44.6347	43.9586	fungi
leptosphaeria_maculans	52.2889	59.2421	56.772	54.1637	45.1851	fungi
komagataella_pastoris	43.362	41.5291	35.6338	41.6525	41.1331	fungi
sorghum_bicolor	52.1776	59.75	59.5367	54.6069	43.9262	plants
daphnia_pulex	47.8299	46.3149	47.8898	47.4144	40.7649	metazoa
tuber_melanosporum	51.5034	53.5128	51.5748	51.7118	44.8586	fungi
fusarium_verticillioides	51.1504	59.5653	48.7418	52.1547	48.6675	fungi
triticum_urartu	50.7697	58.3572	56.9201	53.0118	45.5387	plants
schizosaccharomyces_pombe	44.7212	33.0292	28.5929	39.6816	36.0398	fungi
oryza_sativa	53.3503	60.3376	61.9491	55.9035	43.5686	plants
paramecium_tetraurelia	35.4133	25.5005	23.8606	31.5043	28.0512	protists
aspergillus_nidulans	51.6561	58.9186	55.3183	53.4385	50.3277	fungi
yarrowia_lipolytica	48.963	70.2884	56.1858	53.7722	49.054	fungi
octopus_bimaculoides	43.5493	37.1686	31.6233	40.3616	36.0405	metazoa
pythium_arrhenomanes	52.6246	72.8327	77.2916	60.3201	56.9435	protists
solenopsis_invicta	45.8089	43.0248	48.3071	45.2999	36.2193	metazoa
saccharomyces_cerevisiae	42.3429	36.0994	34.6401	39.6725	38.1479	fungi
trichoderma_reesei	52.2085	70.5865	69.3817	58.259	52.8246	fungi
thalassiosira_pseudonana	49.4928	48.9833	41.6663	48.0129	46.9002	protists
solanum_tuberosum	46.5136	38.8303	30.8288	42.3536	34.8034	plants
trichinella_spiralis	45.742	39.3694	40.4939	43.3233	33.9135	metazoa
bigelowiella_natans	48.7177	52.6228	48.3362	49.2322	44.8519	protists
lepeophtheirus_salmonis	43.8994	32.1206	31.5508	39.4549	30.8758	metazoa
crassostrea_gigas	45.445	47.0939	45.2243	45.5441	33.4248	metazoa
aspergillus_clavatus	51.9452	61.688	61.8287	55.3683	49.2097	fungi
ashbya_gossypii	48.3044	62.1438	61.6611	52.8669	51.7036	fungi
melampsora_laricipopulina	48.0017	36.1647	34.8427	43.7223	41.0021	fungi
phytophthora_lateralis	51.4102	73.4814	69.3151	58.3082	53.1843	protists
plasmodium_falciparum	28.6512	14.8479	18.185	23.7458	19.3453	protists
cyanidioschyzon_merolae	55.8858	59.9056	57.7508	56.7594	54.8084	plants
phytophthora_infestans	50.6064	63.7489	57.4483	54.0721	50.9654	protists
loa_loa	44.9877	32.8535	30.0715	40.046	30.9753	metazoa
hordeum_vulgare	51.3052	59.7796	59.3506	54.0157	44.3423	plants
zymoseptoria_tritici	52.1549	63.3971	60.9796	55.666	52.1387	fungi
nasonia_vitripennis	45.9457	47.8114	48.9277	46.5219	41.7116	metazoa
pristionchus_pacificus	49.1618	57.5186	54.5059	51.5303	42.7242	metazoa
pythium_irregulare	50.4147	73.9688	71.6355	58.2105	53.7732	protists
plasmodium_berghei	28.6109	15.2478	17.5043	23.7153	22.12	protists
drosophila_mojavensis	48.6502	60.792	65.3569	53.276	39.479	metazoa
musa_acuminata	49.5495	51.9505	49.3605	49.7992	38.8671	plants
tetranychus_urticae	43.3531	29.3653	24.7242	37.6184	32.2511	metazoa
drosophila_grimshawi	48.5322	56.5508	62.4577	51.9286	37.9767	metazoa
pythium_ultimum	50.2904	67.6261	70.0877	56.73	52.3063	protists
tribolium_castaneum	44.8283	45.1176	54.8212	46.0581	33.8615	metazoa
trichoderma_virens	50.9467	59.4648	55.1835	52.9954	49.2486	fungi
ustilago_maydis	54.0278	62.8049	58.4675	56.3641	54.0316	fungi
sporisorium_reilianum	55.6254	76.3605	75.2302	62.6826	59.8715	fungi
helobdella_robusta	42.128	43.9894	42.6159	42.4237	32.8203	metazoa
brachypodium_distachyon	51.9713	59.5028	59.7199	54.4654	46.4001	plants
anopheles_gambiae	49.4538	68.359	72.2812	56.6274	44.2698	metazoa
pythium_aphanidermatum	51.2776	66.8969	59.873	55.4214	53.8151	protists
arabidopsis_thaliana	47.0271	42.833	34.6193	44.1723	36.0287	plants
drosophila_willistoni	48.1142	44.5595	49.5096	47.2852	37.2464	metazoa
plasmodium_knowlesi	38.8333	42.5954	47.0555	40.2582	38.831	protists
culex_quinquefasciatus	48.0021	67.6951	70.4726	55.3329	37.4192	metazoa
oryza_rufipogon	52.9283	59.6339	61.2599	55.3765	42.5832	plants
theobroma_cacao	46.9533	41.58	33.8282	43.6345	34.0068	plants
drosophila_virilis	48.9012	59.4048	65.9269	53.209	39.9845	metazoa
fusarium_oxysporum	51.1157	58.8487	48.6478	51.9937	48.3746	fungi
chlamydomonas_reinhardtii	59.7599	86.0941	81.0594	67.9989	63.8701	plants
gasterosteus_aculeatus	49.7585	69.072	67.7227	56.3773	44.5954	vertebrata
tetraodon_nigroviridis	49.6445	68.7115	66.8632	56.1328	46.389	vertebrata
echinops_telfairi	49.8175	60.2434	61.2611	53.5898	43.022	vertebrata
ornithorhynchus_anatinus	49.8329	60.1497	64.651	54.1732	45.4992	tetrapoda
chlorocebus_sabaeus	49.6805	57.2128	56.498	52.1	40.8089	tetrapoda
papio_anubis	49.813	57.4713	56.7553	52.2775	40.9646	tetrapoda
macropus_eugenii	48.4693	52.7032	49.8445	49.3958	38.8156	tetrapoda
meleagris_gallopavo	47.5758	53.424	48.1022	48.6698	40.5171	tetrapoda
pteropus_vampyrus	49.8208	58.3631	58.2083	52.7016	39.945	tetrapoda
dipodomys_ordii	49.7071	58.5134	57.532	52.5646	42.3828	tetrapoda
sorex_araneus	48.9474	57.6438	59.095	52.1332	41.6943	tetrapoda
poecilia_formosa	48.8599	64.2592	59.7416	53.5737	39.1628	vertebrata
anolis_carolinensis	47.7683	50.963	49.371	48.4877	40.3192	tetrapoda
rattus_norvegicus	49.265	58.8135	54.9719	51.9357	41.9281	tetrapoda
procavia_capensis	49.7629	58.547	56.5583	52.4381	41.0749	tetrapoda
choloepus_hoffmanni	47.6088	50.3702	49.1294	48.222	38.9439	tetrapoda
bos_taurus	49.8293	60.1798	60.5888	53.4625	41.8254	tetrapoda
tursiops_truncatus	50.0405	59.2673	59.5234	53.2404	41.3516	tetrapoda
ovis_aries	49.9117	59.0617	59.035	53.0395	41.8294	tetrapoda
takifugu_rubripes	48.9999	64.7084	61.6053	54.0633	45.4608	vertebrata
erinaceus_europaeus	49.0999	57.316	55.6595	51.6364	41.4512	tetrapoda
danio_rerio	47.8761	55.6593	49.2916	49.5708	36.64	vertebrata
ciona_intestinalis	45.5919	39.753	34.6724	42.5696	35.6737	metazoa
xiphophorus_maculatus	48.8469	64.3797	59.4458	53.5325	38.7566	vertebrata
drosophila_melanogaster	48.5206	62.3801	63.5415	53.34	42.0062	metazoa
nomascus_leucogenys	49.6308	56.3022	55.4695	51.7169	40.7577	tetrapoda
vicugna_pacos	47.8292	51.8778	50.8926	48.9427	39.68	tetrapoda
canis_familiaris	50.413	58.3616	58.9423	53.1984	41.3077	tetrapoda
astyanax_mexicanus	48.7075	61.2462	54.7878	52.03	37.8722	vertebrata
gallus_gallus	49.4837	56.7351	54.158	51.4887	42.8497	tetrapoda
equus_caballus	48.6883	57.1696	57.2077	51.5572	41.5011	tetrapoda
macaca_mulatta	49.6503	56.6957	55.8853	51.8774	40.9531	tetrapoda
pan_troglodytes	49.6651	56.866	56.3158	51.9897	40.7497	tetrapoda
anas_platyrhynchos	47.628	54.3747	50.3726	49.2389	40.9946	vertebrata
latimeria_chalumnae	46.4162	49.8174	44.3397	46.5972	41.1509	vertebrata
saccharomyces_cerevisiae	42.3429	36.0994	34.6401	39.6725	38.1479	fungi
sus_scrofa	49.8994	59.7136	60.4069	53.3886	41.7022	tetrapoda
mustela_putorius_furo	50.261	59.3081	59.8641	53.4455	41.4738	tetrapoda
callithrix_jacchus	49.5909	56.7756	55.5211	51.7984	40.8509	tetrapoda
sarcophilus_harrisii	47.775	49.9479	48.8819	48.2362	36.0442	tetrapoda
monodelphis_domestica	47.9573	50.1635	48.7672	48.3718	37.8225	tetrapoda
taeniopygia_guttata	47.9853	57.4976	54.9398	50.8254	41.4204	tetrapoda
loxodonta_africana	48.9866	57.6927	56.3161	51.7185	40.7619	tetrapoda
mus_musculus	49.2795	58.1481	54.7195	51.772	41.6746	tetrapoda
gorilla_gorilla	49.7173	57.1064	56.3868	52.0869	40.5336	tetrapoda
xenopus_tropicalis	46.7227	48.1596	43.4049	46.2533	40.0635	tetrapoda
oryzias_latipes	48.6023	62.774	58.2339	52.8735	40.4605	vertebrata
ailuropoda_melanoleuca	49.7551	59.1873	59.6347	53.0541	41.6005	tetrapoda
pelodiscus_sinensis	47.7782	51.7586	49.4631	48.6448	44.4096	tetrapoda
lepisosteus_oculatus	48.8546	62.9729	61.0885	53.4408	39.5889	vertebrata
ochotona_princeps	50.2464	62.3111	61.9189	54.3925	44.5555	tetrapoda
oryctolagus_cuniculus	50.0273	60.7584	61.6638	53.8764	43.7489	tetrapoda
microcebus_murinus	49.9447	58.5619	58.9244	52.9264	40.9754	tetrapoda
pongo_abelii	49.7778	57.0913	56.3518	52.1159	40.6983	tetrapoda
homo_sapiens	50.2093	58.0341	57.2886	52.7352	40.9997	tetrapoda
caenorhabditis_elegans	45.4976	40.7481	35.0617	42.7928	35.4397	metazoa
tarsius_syrichta	48.0011	51.977	50.2919	48.9871	39.8648	tetrapoda
myotis_lucifugus	49.6508	59.7247	60.3422	53.207	42.5017	tetrapoda
felis_catus	49.717	58.5302	58.852	52.7766	41.6934	tetrapoda
ictidomys_tridecemlineatus	49.4059	57.7362	56.1826	51.9897	39.9092	tetrapoda
otolemur_garnettii	49.3635	56.9441	55.1792	51.6374	41.1136	tetrapoda
dasypus_novemcinctus	50.026	57.5957	58.9978	52.789	40.7694	tetrapoda
tupaia_belangeri	49.0127	57.0837	56.0628	51.5917	41.3459	tetrapoda
petromyzon_marinus	51.5887	74.5826	73.7152	59.4518	45.8543	vertebrata
gadus_morhua	49.8171	76.7608	76.3426	59.3446	45.5569	vertebrata
ficedula_albicollis	49.1663	58.971	57.2776	52.246	44.2178	tetrapoda
ciona_savignyi	45.9466	45.7791	43.4853	45.3463	36.5536	metazoa
Note: GC1, GC2, GC4 are the overall GC-contents of the nonsynonymous sites, twofold- synonymous sites and fourfold-synonymous sites, respectively. GCcoding and genomicGC are the overall GC-contents of all coding genes and the whole genome respectively.
